# Supplementary material for: Nrf2 Regulates Basal Glutathione Production in Astrocytes
Source: Int J Mol Sci. 2025 Jan 15;26(2):687. doi: 10.3390/ijms26020687 (PMC11765531; doi:10.3390/ijms26020687)
Supplement: Supplementary file 1 [file ijms-26-00687-s001.zip]

Archive with 1 entries (1 files):
- ijms-3337579-supplementary.pdf
